# Supplementary material for: Time-course microarrays reveal early activation of the immune transcriptome and adipokine dysregulation leads to fibrosis in visceral adipose depots during diet-induced obesity
Source: BMC Genomics. 2012 Sep 4;13:450. doi: 10.1186/1471-2164-13-450 (PMC3447724; doi:10.1186/1471-2164-13-450)
Supplement: Additional file 4 — Table S4.List of high-fat diet responding gene transcripts in epididymal WAT that simultaneously associated with advancing age in ND and HFD groups for 24 weeks. [file 1471-2164-13-450-S4.xlsx]

## Sheet: Sheet1
		p-value					fold change
TargetID	symbol	2week	4week	8week	20week	24week	2week	4week	8week	20week	24week
ILMN_2771176	Ccl7			0.035801	0.0494209	0.0437909	0.203443	0.23229	0.426695	1.29233	1.12886
ILMN_2756353	Emr1				0.0220623	0.0306077	0.0757996	-0.0507996	0.428824	1.54213	2.00885
ILMN_3153285	Evi2a			0.0314602	0.0226253	0.0111656	0.0866898	-0.114883	0.442382	1.33891	1.44243
ILMN_2741114	Gusb				0.0371225	0.0338907	0.0173774	0.169149	0.32759	1.12084	1.62291
ILMN_2589164	H2-DMb2	0.0460018		0.0398938	0.0427866	0.0339477	0.556142	0.398001	0.550276	1.10646	1.1672
ILMN_1216871	Lcp1		0.0499354	0.0388775	0.010508	0.0315467	0.30914	0.534012	0.370461	1.77877	2.39277
ILMN_1256025	LOC100041137			0.0410161	0.0166094	0.0361171	0.0500508	0.0290911	0.322046	0.99792	1.67336
ILMN_1213596	Ly9				0.0175133	0.0295355	0.0397952	0.0465793	0.075784	0.752814	1.2136
ILMN_2826916	Ptpre			0.0397893	0.0300283	0.0209327	0.317262	0.232761	0.301341	0.817825	1.2141
ILMN_2596596	Rgs1				0.0146623	0.0206771	0.0292115	0.239162	0.519481	3.11279	3.0236
ILMN_2442466	scl000528.1_16				0.0461444	0.0417551	-0.120914	-0.00720063	0.143343	0.614738	1.14689
ILMN_2744683	Sirpa				0.0391929	0.0301976	-0.110283	0.124562	0.140133	1.03801	1.73454
ILMN_1232779	Sfrp5		0.0499354	0.0327116	0.0459976		0.3701	0.899336	1.43148	0.714345	0.530996
ILMN_2421890	Acacb			0.0314602		0.0392003	-0.738152	-0.531725	-0.632766	-1.10069	-1.03479
